# Supplementary material for: Synthesis, Structure, and Photophysical Properties of Yellow-Green and Blue Photoluminescent Dinuclear and Octanuclear Copper(I) Iodide Complexes with a Disilanylene-Bridged Bispyridine Ligand
Source: Molecules. 2021 Nov 13;26(22):6852. doi: 10.3390/molecules26226852 (PMC8617906; doi:10.3390/molecules26226852)
Supplement: Supplementary file 1 [file molecules-26-06852-s001.zip]

Archive with 1 entries (1 files):
- molecules-1381871-supplementary.pdf
